# Supplementary material for: Cellular stressors contribute to the expansion of hematopoietic clones of varying leukemic potential
Source: Nat Commun. 2018 Jan 31;9:455. doi: 10.1038/s41467-018-02858-0 (PMC5792556; doi:10.1038/s41467-018-02858-0)
Supplement: Supplementary file 4 — Supplementary Data 1 [file 41467_2018_2858_MOESM4_ESM.xlsx]

## Sheet: Lymphoma
Supplementary Data 1 Detailed clinical data for lymphoma patients assessed with error-corrected sequencing														Blood counts before transplant						Blood counts 6 months after transplant						Blood counts 12 months after transplant
Patient (UPN)	Gender	Age	Initial diagnosis	Lymphoma treatment prior to pheresis collection	Radiation? (Yes/No)	Cytotoxic therapy? (Yes/No)	Time from initial chemotherapy to transplant (months)	Conditioning regimen	CD34+ cells infused (x106)	Lymphoma recurrence? (Yes/No)	DFS (days)	Death? (Yes/No)	OS (days)	WBC	ANC	ALC	Hb	Hct	Plt	WBC	ANC	ALC	Hb	Hct	Plt	WBC	ANC	ALC	Hb	Hct	Plt
08-0075-009	F	68	MCL	R-MCHOP x 2; EAR mobilization	No	Yes	5	CBV	9.02	No	2953	No	2953	6.9	5.4	0.8	11.1	31.9	225	5.8	4	1	13	37.6	127	4.9	3.1	1.2	13.3	38.5	122
08-0075-020	F	59	AITL	GND x 2; MCHOP x 2; high dose ara-C/etoposide x 1; Ontak x 1	No	Yes	6	BEC	14.11	No	2684	No	2684	5.7	2.8	1.2	10.6	31	244	5.8	4.2	1	13.2	37.4	154	6	3.4	1.8	13.8	39.9	182
08-0075-026	M	62	DLBCL (transformed follicular)	R-CHOP x 6; rituximab x 8; ibritumomab tiuxetan; R-DHAP x 3	Yes	Yes	62	BEAM	3.73	Yes	63	No	1037	4.8	3.2	0.9	11.4	33.6	184	4	3.76	0.04	9.7	29.2	45	4.9	2.2	2.1	11.2	31.5	116
08-0075-027	M	57	PTCL, NOS	CHOP x 6; ESHAP x 2; alemtuzumab x 4	No	Yes	10	BEAM	4.09	No	2657	No	2657	6.2	5.9	0.3	12.1	34.8	327	5.9	4.2	1.2	12.6	36.4	209	6.2	4.7	1	13.2	39.5	189
08-0075-031	M	66	DLBCL (transformed follicular)	R-CHOP x 6; BR x 2	No	Yes	25	BEAM	3.56	No	801	Yes	801	5.7	2.8	2	12.4	35.9	150	5.4	3.1	1.6	11.8	33.3	95	4	1.5	1.6	13.4	38.2	117
08-0075-034	M	53	DLBCL (transformed MZL)	R-CVP x 1; CVP x 5; CHOP x 4; rituximab x 4; CHOP x 3	No	Yes	54	BEAM	3.03	No	2169	No	2169	7.9	6.1	1.1	10.5	31.1	210	9.2	6.2	2	13.6	38.8	175	9.1	5.7	2.7	12.9	37.3	165
08-0075-035	F	55	DLBCL (transformed follicular)	R-CHOP x 6; R-ESHAP x 3	No	Yes	11	BEAM	2.52	Yes	55	Yes	257	3.6	0.7	2.2	11	31.6	175	3.9	2.6	0.7	10.4	29.8	89	NA
08-0075-045	M	70	DLBCL (transformed follicular)	R-CHOP x 6; idelalisib x 2; ESHAP x 2; BR x 2	No	Yes	4	BEAM	6.27	No	2276	No	2276	7.5	3.8	0.7	12.1	35.5	156	6.8	4.3	1.3	13.5	39.6	184	11.1	3.9	5.6	11.6	34.6	173
08-0075-066	M	41	Hodgkin Disease	ABVD x 6; ICE x 2; ICE mobilization	Yes	Yes	8	BEAM	4.22	Yes	78	Yes	1210	3.1	2	0.4	7.9	23	303	6.6	4.2	1.5	11.6	33	220	5	3.5	0.6	12.4	37.2	186
08-0075-094	M	58	Follicular	BR x 6; R-ESHAP x 3	No	Yes	10	BEAM	5.52	Yes	754	Yes	1929	18.2	16.2	0.2	7.8	22.4	214	3.3	2.3	0.4	11.1	31.8	118	3	1.8	0.4	12.1	34.4	148
08-0075-104	F	64	DLBCL	R-CHOP x 6; rituximab x 8; R-ESHAP; BEC autoSCT; R-inotuxumab x 3	Yes	Yes	100	BEAM	3.75	No	66	Yes	66	6.3	3.9	1.4	12.6	32.4	115	NA						NA
08-0075-106	F	43	DLBCL	R-CHOP x 3; R-ICE x 2; R-ESHAP x 1	No	Yes	6	BEAM	3.67	No	1786	No	1786	8.2	6.4	1	10.5	30.7	401	6.7	4.9	1.2	12.3	34.7	347	7.9	6.5	0.9	12.3	36.8	326
08-0075-120	F	36	Follicular lymphoma	BR x 6; rituximab x 1; R-CHOP x 4	No	Yes	15	BEAM	5.68	No	1709	No	1709	7.3	6.4	0.3	10.9	32	261	5.8	4	1.2	13.1	37.4	151	6.6	4.4	1.7	14.5	42.2	209
08-0075-135	M	63	DLBCL	R-CHOP x 8; R-ICE x 3	No	Yes	74	BEC	7.83	Yes	1893	No	1893	6.9	4.7	1.1	12.1	35.4	210	7.7	4.8	2.2	13.2	38.6	230	5.9	3.2	2.2	12.7	37.9	197
08-0075-137	M	57	PTCL	GND; GEMOX x 1; GND x 2; MTX x 2; high dose ara-C/etoposide mobilization	No	Yes	11	BEAM	7.17	Yes	29	Yes	55	6.2	3.6	1.1	11.1	33	175	NA						NA
08-0075-141	F	43	DLBCL	R-DA-EPOCH; R-DHAP x 3	No	Yes	17	BEAM	5	No	1572	No	1572	4.3	3	0.6	10.6	29.3	300	7.5	5.7	0.9	11.5	33	179	3	1.8	0.8	12.9	37.6	285
08-0075-170	F	65	PTCL	GND x 2; EAR mobilization	No	Yes	6	BEC	9.35	Yes	133	Yes	239	3.3	1.6	0.7	9	25.4	234	4.4	3.3	0.5	9.7	27.8	21	NA
08-0075-171	F	60	Lymphoplasmacytic lymphoma	bortezomib, rituximab, and GMCSF x 6	No	No	7	BEAM	3.48	Yes	857	No	857	6.3	3.6	2	13.7	39.2	187	6.3	3.9	1.7	11.8	33.5	155	5.6	3.2	1.7	12.5	36.6	151
08-0075-178	F	69	AITL	UCSF ONTAK trial (received cytarabine/etoposide chemomobilization)	No	Yes	6	BEC	2.31	No	1150	No	1150	6.2	5.9	0.12	10.5	30.6	207	5.8	3.8	1.4	12.4	37.1	184	8	6.1	1.3	12.6	37	198
08-0075-192	M	65	AITL	CHOP x 4, MTX x 2; GND x 2; high dose ara-c/etoposide chemomobilization	No	Yes	6	BEC	19.79	No	1764	No	1764	6.9	5.3	0.8	9.2	26.7	197	4.4	2.7	1.4	11.6	33.1	83	4.2	2.7	1.2	13.2	38	99
08-0075-218	M	53	DLBCL	R-CHOP x 6; high dose MTX/rituximab x 5	Yes	Yes	7	Thiotepa, busulfan, cyclophosphamide	6.27	No	563	No	563	2.2	1.4	0.4	10.6	30.7	188	3.1	2	0.7	11.2	32.6	104	4	2.6	0.7	9.9	28	108
08-0075-260	M	55	DLBCL (transformed follicular)	Rituximab x 4; R-CHOP x 6; R-ICE x 3	No	Yes	75	BEAM	3.05	Yes	606	No	2372	7.3	5.4	1.1	9.1	26.3	169	3.1	1.9	0.7	13.6	39.2	138	4.5	3.1	0.9	12.9	39.2	121
08-0075-263	M	39	MCL	R-MCHOP x 3; EAR mobilization	No	Yes	5	BEC	16.34	Yes	1109	No	1659	5.3	4.2	0.6	8.8	25.2	167	3.4	2	1.1	14.7	41.9	191	4	2.1	1.4	14	40.2	191
08-0075-274	M	64	DLBCL	R-CHOP x 6; ibritumomab tiuxetan; R-GMCSF	Yes	Yes	32	BEAM	2.52	No	361	No	361	3.7	2.3	0.7	16.6	48.6	154	4.7	2.3	1.3	16.1	44.6	134	4.9	2.6	1.5	15.5	43.9	143
08-0075-355	M	66	MCL	MCHOP x 1; R-hyperCVAD x 1; EAR mobilization	No	Yes	5	BEAM	6.89	No	44	Yes	44	7	4.7	1.5	11.9	35.4	188	NA						NA
08-0075-368	F	57	DLBCL (transformed follicular)	R-CHOP x 3; rituximab and high dose MTX x 5; high dose etoposide mobilization	Yes	Yes	36	BEC	18.79	No	462	No	462	7	5.3	0.98	9.9	30.4	301	6.9	4.7	1.3	11.9	36.1	305	7.6	5	1.8	12.5	38.1	307
08-0075-423	M	70	CLL; Hodgkin Disease	CLL: rituximab x 4; FR x 3; fludarabine Hodgkin: ABVD x 4; AVD x 2; brentuximab; ICE x 4; R-ESHAP x 2	Yes	Yes	26	BEAM	1.85	Yes	123	Yes	223	5.4	3.2	1.4	10.1	29.6	100	3.8	2.6	0.9	9.6	29.9	47	NA
08-0075-459	M	63	DLBCL (transformed follicular)	R-CVP x 6; rituximab; bendamustine x 6; R-DHAP x 3	No	Yes	35	BEAM	2.56	Yes	100	Yes	247	3.2	1.9	0.6	8.6	25.3	99	4.3	1.7	2.4	9.4	26.1	12	NA
08-0075-473	M	25	Hodgkin Disease	ABVD x 5; ICE x 2; brentuximab x 2; GVD x 1	Yes	Yes	10	BEAM	1.94	No	1054	No	1054	4.6	3.3	0.3	14.5	44.4	152	3.9	1.5	1.1	14	42.4	134	3.8	2.2	0.8	14.3	43.2	133
08-0075-484	M	63	DLBCL (transformed follicular)	R-CVP x 3; R-ICE x 3	No	Yes	5	BEAM	3.89	Yes	252	No	1227	6	4.2	1	12.3	35	137	5	3.7	0.5	14.9	43.6	88	5.7	3.8	1.1	9.3	28.3	45
08-0075-505	F	64	DLBCL	R-CHOP x 6; R-DHAP x 2; R-ICE x 1	No	Yes	13	BEAM	4.03	No	734	No	734	7.6	5	1.2	11.9	34.9	264	6.5	4.4	1.2	8.2	23.2	180	6.5	3.6	1.6	9	26.9	188
08-0075-519	F	61	MCL	R-MCHOP x 2; EAR mobilization	No	Yes	4	BEC	27	Yes	1252	No	2379	8.3	7	0.5	11.1	32.5	281	4.2	2.7	0.8	12	35.2	163	4.5	2.9	0.9	12.3	37.4	136
08-0075-585	F	69	MCL	R-MCHOP x 2 (CALGB 5909 off study); EAR mobilization	No	Yes	3	BEAM	18.03	No	1235	No	1235	6.7	5.1	1	9.8	27.7	387	5.6	3.7	1	12.9	37.8	223	3.3	1.9	0.9	13.4	38.5	176
08-0075-608	M	70	DLBCL	R-HyperCVAD x 3; IT chemotherapy	No	Yes	7	BEAM	6.7	No	855	No	855	4.4	2.9	0.6	10.3	30.5	326	3.7	1.9	1.4	9	26.7	41	6.3	3.5	2.1	13.2	39.8	160
08-0075-610	M	68	MCL	R-CHOP x 3; EAR mobilization	No	Yes	4	BEAM	12.6	Yes	674	Yes	893	5.4	3.8	0.5	12.1	35.5	247	5.8	3.9	0.9	11.2	33.7	158	5.4	3.3	1.1	13.4	40.3	230
08-0075-611	F	36	Hodgkin Disease	Vinblastine x 1; ABVD x 3; ICE x 3	No	Yes	12	BEAM	2.96	No	1052	No	1052	5.3	3.9	0.9	10.6	31.5	255	3.2	1.8	0.9	12	35.1	162	4.8	3.8	0.8	12.7	37.5	217
08-0075-632	F	57	Hodgkin Disease	ABVD x 8; R-ICE x 2	No	Yes	95	BEAM	6.22	Yes	856	No	1436	4.6*	2.6	0.8	9.2	26.9	314	6.1	4	1.3	11	32.1	180	7.2	3.8	2.4	13.3	40	237
08-0075-643	M	54	Hodgkin Disease	ABVD x 6; ICE x 3	Yes	Yes	288	BEAM	2.79	No	363	No	363	7	4.3	1.8	10.2	31	195	5.3	2.8	1.7	13.3	39.3	114	5.2	3	1.5	13.4	39.8	123
08-0075-644	M	52	DLBCL	R-CHOP x 8; R-DHAP x 1; R-ICE x 3	No	Yes	12	BEAM	3.88	No	1000	No	1000	4.7	3.4	0.7	10.5	30.1	127	7.2	4.8	1.6	12.9	37.3	119	5.5	3.3	1.7	14.7	41.3	121
08-0075-648	M	49	DLBCL	R-CHOP x 6; MEDI-551/DHAP x 1; R-DHAP x 3	No	Yes	12	BEAM	5.94	No	1121	No	1121	4.2	3	0.7	9.4	27	232	5.8	3.7	1.1	12.9	38.1	207	6.3	3.8	1.6	13.2	38.9	218
08-0075-650	M	49	GZL	CHOP x 6; R-ICE x 4	No	Yes	90	BEAM	6.59	Yes	248	Yes	275	4.2	2.3	0.8	11.9	35.9	229	4.4	1.9	1.3	11.5	35.6	248	NA
08-0075-653	M	59	Hodgkin Disease; DLBCL	Includes ABVD x 6, BR x 6, R-CHOP x 2	No	Yes	120	BEAM	2.87	No	330	No	330	3.7	2.3	0.7	9.3	26.8	341	1.6	0.4	0.7	10.8	31.2	224	4.3	2.3	1.4	12.1	34.7	226
08-0075-654	M	71	DLBCL	R-CHOP x 6; R-ESHAP x 3	No	Yes	13	BEAM	6.71	No	179	No	179	6.9	4	1.8	8.9	26.5	290	6.8	2.3	3.9	9.9	29	96	NA
08-0075-673	M	40	DLBCL	R-CHOP x 6; R-ICE x 3	No	Yes	10	BEAM	9.16	No	289	Yes	289	6.2	4	1.3	13.7	41.2	297	6.5	4.7	1	13.4	40.2	228	NA
08-0075-725	M	69	DLBCL	R-CHOP x 3; high-dose MTX x 1; R-DHAP x 3	No	Yes	6	BEAM	3.04	No	857	No	857	5	3.3	0.7	9.1	27.3	178	3.2	1.1	1.2	11.6	34.8	133	7.4			10.3	32.3	135
08-0075-731	M	54	MCL	R-MCHOP x 2; EAR mobilization	No	Yes	4	BEAM	3.56	No	923	No	923	5.3	3.8	0.7	12.5	36.4	221	3.5	1.3	1.3	15.1	42	137	4.9	2.8	1.4	14.5	41.2	172
08-0075-734	F	30	Hodgkin Disease	ABVD x 6; ICE x 2; brentuximab x 2; GND x 2	No	Yes	45	BEAM	6.3	No	747	No	747	4.6	3	1	11.7	35	144	3.9	2.5	1	11.9	37.7	173	3.4	1.9	1	12.5	38.4	142
08-0075-737	F	64	Hodgkin; DLBCL	Includes R-CHOP x 6, ICE x 3	Yes	Yes	136	BEAM	3.95	Yes	102	No	894	4.8	3.3	0.7	9.7	28.6	469	7	3.5	1.9	10.1	31.6	300	16.8	14.2	2	11.1	34.4	385
08-0075-739	F	53	ALCL; Cervical	Cervical: chemoRT with cisplatin, brachytherapy; ALCL: CHOP x 6	Yes	Yes	177	BEAM	4.11	No	759	No	759	6.1	3.7	1.3	14.3	41.9	186	5.4	2.8	1.9	13.7	40.4	187	4.9	2.9	1.5	13.6	40.2	173
08-0075-746	F	61	DLBCL	R-CHOP x 6; R-ICE x 3	No	Yes	9	BEAM	2.95	No	456	No	456	5.7	3.9	0.6	9.4	27.4	24	4	2.7	0.8	8.7	26	61	4.8	2.6	1.6	10.5	32	104
08-0075-753	F	56	DLBCL	R-CHOP x 6; R-ICE x 2	No	Yes	27	BEAM	3.37	No	573	No	573	4.5	2.9	0.7	10.2	30.7	244	3.9	2.4	0.8	12.2	36.1	58	4	2.6	0.8	11.6	35.3	64
08-0075-765	M	18	Hodgkin Disease	ABVD x 6; ICE x 3	No	Yes	16	BEAM	3.07	No	246	No	246	5.3	3.3	1.3	12.7	37.7	247	3.2	2	0.8	13.5	38.8	153	5.4	3.8	1.1	14.2	40.8	186
08-0075-775	M	72	Double hit lymphoma	DA EPOCH-R x 6	No	Yes	6	BEAM	5.06	No	876	No	876	3.1	1.9	0.5	10.1	30.6	238	4.8	3.3	0.9	12.8	38.6	178	4.4	2.6	1	13.4	40.3	178
08-0075-776	M	40	MCL	R-MCHOP x 3; EAR mobilization	No	Yes	6	BEAM	11.97	Yes	876	No	876	4.1	3.5	0.2	8.7	25.2	214	NA						2.1	1.4	0.4	13.9	40.5	98
08-0075-784	F	44	Hodgkin Disease	ABVD x 4; ICE x 3	Yes	Yes	16	BEAM	2.74	Yes	109	No	870	4	2.4	0.7	10	29.3	305	7	4.8	1.3	11.3	34.5	327	7.5	4.7	2	12.7	38.8	272
08-0075-789	M	27	Hodgkin Disease	ABVD x 6; ICE x 2; brentuximab/bendamustine x 2	No	Yes	10	BEAM	4.15	Yes	289	No	777	4.3	3	0.4	12.6	37.3	226	4.2	2.5	0.4	12.4	37.9	208	4.6	3.8	0.3	10.8	33	181
08-0075-791	F	32	Hodgkin Disease	AVD x 1; ABVD x 1; escalated BEACOPP x 2	No	Yes	6	BEAM	3.11	Yes	59	Yes	839	8.5	6.6	1	11.1	34.6	260	10.8	8.6	1.2	10.1	31.6	312	16.3	8.7	1.1	11.4	35.7	289
08-0075-815	M	61	DLBCL	R-CHOP x 6; IV and IT MTX x 4; etoposide mobilization	No	Yes	12	BEC	6.77	No	711	No	711	4.1	2.5	0.8	12.8	38.7	236	6.4	4.8	0.9	14.3	42.9	141	6.8	5.1	1.1	16.1	47.7	128
08-0075-823	M	58	Follicular	R-CHOP x 6; R-ESHAP x 3	No	Yes	8	BEAM	5.65	No	368	No	368	8.8	5.8	1.7	9.5	28.2	283	8.5	5.1	NA	12.7	38.8	181	8.7	5.3	2.8	14	41.7	174
08-0075-829	F	33	Primary mediastinal DLBCL	DA EPOCH-R x 6; R-DHAP x 2	Yes	Yes	10	BEAM	1.86	No	712	No	712	4.5	3.6	0.1	9.4	26.5	149	5.1	4	0.5	10.5	29.9	159	11.5	9.3	0.9	10.8	31.5	225
08-0075-854	M	66	MZL; ALCL	CVP x 6	No	Yes	233	BEAM	4.74	No	458	No	458	5.7	3.5	1.3	13.7	41.1	229	8	3.9	3.1	13.7	41.9	234	6.6	3.4	2.4	14	42.8	226
08-0075-880	M	56	DLBCL	BR x 6; rituximab x 2; R-CHOP x 4	Yes	Yes	19	BEAM	5.47	Yes	695	No	726	4.7	3.2	0.3	9.6	29.2	349	5.2	2.9	0.9	9.8	29.5	116	7.2	5.1	1	12	35.7	232
08-0075-900	F	42	Hodgkin Disease	ABVD x 4; ICE x 2; brentuximab x 3	No	Yes	9	BEAM	4.09	No	524	No	524	4.6	3.1	0.9	9.8	30.2	197	4.4	3.3	0.4	10.7	32.2	160	4.1	2.8	0.6	10.8	32.1	161
08-0075-915	M	55	T/HRBCL (evolved from Hodgkin Disease)	R-CHOP x 6; R-ICE x 3	No	Yes	12	BEAM	2.31	No	422	No	422	2.7	1.4	0.8	12.3	36.8	110	3.7	1.6	1.5	12.7	38.5	94	5.3	3.4	1.3	13.7	40.8	116
08-0075-925	F	68	DLBCL	R-CHOP x 2; DA EPOCH-R; IT MTX x 4; hi dose MTX x 2	No	Yes	10	BEAM	2.46	No	355	No	355	9.1	6.2	0.6	10.1	31.5	59	3.3	1.5	1.2	8.5	24.9	105	4.1	2.7	1	9.4	27.5	141
08-0075-926	M	61	DLBCL	R-CHOP x 8; ESHAP x 3	No	Yes	27	BEAM	2.95	No	538	No	538	5.7	3.6	1.1	9.5	28.2	117	3.2	2.1	0.2	8.7	25.6	48	2.9	1.9	0.7	9.7	27.8	59
08-0075-938	F	54	MCL	R-MCHOP x 2; R-EAR mobilization	No	Yes	3	BEAM	2.26	No	386	No	386	5.7	4.7	0.4	9.4	29.4	260	19.7	3.3	1.6	12.8	37.9	162	3.7	2.2	0.7	13.2	38.4	143
08-0075-973	M	56	DLBCL	CHOP x 3; AC x 3; R-ICE x 3	No	Yes	186	BEAM	8.52	No	552	No	552	6.5	4.9	0.8	12.5	38.7	252	7.1	5.1	1.2	14.3	43.4	173	6.1	3.1	2.3	14	42.7	150
08-0075-986	M	23	Hodgkin Disease	ABVD x 6; R-ICE x 3	No	Yes	11	BEAM	2.72	No	451	No	451	6.2	4.5	1.1	11.6	35.2	212	4.1	2.2	1.2	15.3	46	140	5	3	1.3	14.9	44.4	130
Highlighted patients had HaloPlex sequencing performed on peripheral blood samples obtained 6-12 months following transplant.
DFS: disease-free survival; OS: overall survival; N.A.: not available; UPN: unidentified patient number
WBC: white blood count (x103/μl); ANC: absolute neutrophil count (x103/μl); ALC: absolute lymphocyte count (x103/μl); Hb: hemoglobin (g/dl); Hct: hematocrit; Plt: platelet count (x103/μl)
ALCL: anaplastic large cell lymphoma; AITL: angioimmunoblastic T cell lymphoma; CLL: chronic lympohocytic leukemia; DLBCL: diffuse large B cell lymphoma;
GZL: gray zone lymphoma; MCL: mantle cell lymphoma; MZL: marginal zone lymphoma; PTCL: peripheral T cell lymphoma; T/HRBCL: T cell/histiocyte rich B cell cell lymphoma
Chemotherapy regimens are as follows:
ABVD: doxorubicin, bleomycin, vinblastine, dacarbazine
AC: doxorubicin, cyclophosphamide
AVD: doxorubicin, vinblastine, dacarbazine
BEAM: BCNU, etoposide, cytarabine, melphalan
BEACOPP: bleomycin, etoposide, doxorubicin, cyclophosphamide, vincristine, procarbazine, prednisone
BEC: BCNU, etoposide, cyclophosphamide
BR: Bendamustine, rituximab
CBV: cyclophosphamide, BCNU, etoposide
CHOP: cyclophosphamide, vincristine, doxorubicin, prednisone
CVP: cyclophosphamide, vincristine, prednisone
DA-EPOCH: dose adjusted etoposide, cyclophosphamide, vincristine, doxorubicin, prednisone
DHAP: dexamethasone, cytarabine, cisplatin
EAR: etoposide, cytarabine, rituximab
ESHAP: etoposide, methylprednisolone, cytarabine, cisplatin
FR: fludarabine, rituximab
GMCSF: granulocyte macrophage colony-stimulating factor
GEMOX: gemcitabine, oxaliplatin
GND: gemcitabine, navelbine, doxil
GVD: gemcitabine, vinorelbine, liposomal doxorubicin
Hyper CVAD: includes cyclophosphamide, vincristine, doxorubicin, dexamethasone, cytarabine, mesna, methotrexate
ICE: ifosfamide, carboplatin, etoposide
MCHOP: methotrexate, cyclophosphamide, vincristine, doxorubicin, prednisone
MTX: methotrexate
R: rituximab
