# Supplementary material for: Cellular stressors contribute to the expansion of hematopoietic clones of varying leukemic potential
Source: Nat Commun. 2018 Jan 31;9:455. doi: 10.1038/s41467-018-02858-0 (PMC5792556; doi:10.1038/s41467-018-02858-0)
Supplement: Supplementary file 6 — Supplementary Data 3 [file 41467_2018_2858_MOESM6_ESM.xlsx]

## Sheet: Sheet1
Supplementary Data 3 Variants identified by error-corrected sequencing in lymphoma patients with paired pre-transplant and post-transplant samples
Patient (UPN)	Chr	Start	Stop	Ref	Var	Gene	Transcript name	Mutation type	Amino acid change	Pheresis ref count	Pheresis var count	Pheresis VAF	Post-SCT ref count	Post-SCT var count	Post-SCT VAF
08-0075-653	20	31022757	31022757	C	T	ASXL1	ENST00000375687	nonsense	p.Q748*	2311	267	10.35	3918	893	18.56
08-0075-731	20	31022292	31022292	A	G	ASXL1	ENST00000375687	missense	p.I593V	4191	9	0.21	1476	1	0.07
08-0075-753	11	108224493	108224493	G	A	ATM	ENST00000278616	missense	p.G2891D	1466	14	0.95	1024	10	0.97
08-0075-815	11	108121561	108121561	C	T	ATM	ENST00000278616	nonsense	p.R457*	4555	20	0.44	743	2	0.27
08-0075-746	X	39933164	39933164	C	T	BCOR	ENST00000378444	missense	p.G479R	5182	14	0.27	3449	3	0.09
08-0075-746	X	39932819	39932819	C	T	BCOR	ENST00000378444	missense	p.V594I	7628	16	0.21	4498	9	0.2
08-0075-938	X	39913225	39913225	G	A	BCOR	ENST00000378444	silent	p.D1630	4998	36	0.72	2966	10	0.34
08-0075-459	X	129148068	129148068	G	A	BCORL1	ENST00000303743	silent	p.G440	2424	10	0.41	5876	0	0
08-0075-654	X	129154999	129154999	A	T	BCORL1	ENST00000303743	nonsense	p.K1161*	1212	12	0.98	881	5	0.56
08-0075-880	X	129184751	129184751	T	G	BCORL1	ENST00000303743	missense	p.Y1634D	974	19	1.91	898	35	3.75
08-0075-459	X	154299870	154299870	T	G	BRCC3	ENST00000399042	missense	p.L23R	1789	9	0.5	5063	21	0.41
08-0075-648	X	154299926	154299926	G	T	BRCC3	ENST00000369462	splice_site	e1+1	3616	8	0.22	1466	5	0.34
08-0075-459	X	154299898	154299898	GG	C	BRCC3	ENST00000399042	frame_shift_del	p.E33fs	4851	16	0.33	5146	68	1.3
08-0075-775	11	119148972	119148972	C	T	CBL	ENST00000264033	missense	p.H398Y	1922	6	0.31	1650	4	0.24
08-0075-725	1	36937227	36937227	G	A	CSF3R	ENST00000373103	silent	p.D364	5426	8	0.15	2326	1	0.04
08-0075-739	7	101926060	101926060	C	T	CUX1	ENST00000487284	missense	p.R216C	1787	13	0.72	851	1	0.12
08-0075-775	7	101877449	101877449	G	A	CUX1	ENST00000360264	missense	p.R1195Q	3770	11	0.29	1939	2	0.1
08-0075-925	7	101847774	101847774	T	A	CUX1	ENST00000360264	missense	p.L1015H	2783	5	0.18	875	0	0
08-0075-926	7	101833118	101833118	A	G	CUX1	ENST00000360264	missense	p.Q359R	4108	8	0.19	5800	5	0.09
08-0075-368	2	25462068	25462068	A	G	DNMT3A	ENST00000264709	missense	p.I780T	4109	7	0.17	3459	8	0.23
08-0075-459	2	25463601	25463601	T	C	DNMT3A	ENST00000264709	splice_site	e17-2	3087	21	0.68	6523	128	1.92
08-0075-505	2	25459821	25459821	T	C	DNMT3A	ENST00000264709	missense	p.H821R	1659	5	0.3	3197	4	0.12
08-0075-585	2	25463248	25463248	G	A	DNMT3A	ENST00000264709	missense	p.R749C	2684	10	0.37	5007	8	0.16
08-0075-585	2	25469068	25469068	T	A	DNMT3A	ENST00000264709	nonsense	p.K464*	4150	5	0.12	5391	3	0.06
08-0075-610	2	25463182	25463182	G	A	DNMT3A	ENST00000264709	nonsense	p.R771*	4874	23	0.47	1795	24	1.32
08-0075-650	2	25469948	25469948	T	C	DNMT3A	ENST00000264709	missense	p.Y365C	6961	37	0.53	2791	15	0.53
08-0075-653	2	25469924	25469924	A	T	DNMT3A	ENST00000264709	missense	p.L373Q	4329	439	9.21	7297	1342	15.53
08-0075-653	2	25458597	25458597	A	C	DNMT3A	ENST00000264709	nonsense	p.L859*	1139	66	5.48	1536	33	2.1
08-0075-653	2	25462006	25462006	T	C	DNMT3A	ENST00000264709	missense	p.M801V	6566	270	3.95	9721	296	2.95
08-0075-653	2	25470484	25470484	C	T	DNMT3A	ENST00000264709	nonsense	p.W330*	1416	5	0.35	2391	17	0.71
08-0075-653	2	25463511	25463511	T	C	DNMT3A	ENST00000264709	missense	p.Y724C	4772	12	0.25	5257	6	0.11
08-0075-653	2	25505458	25505458	C	A	DNMT3A	ENST00000264709	missense	p.Q100H	4010	6	0.15	7631	1	0.01
08-0075-653	2	25470011	25470011	A	G	DNMT3A	ENST00000264709	missense	p.L344P	4728	6	0.13	8246	13	0.16
08-0075-725	2	25462024	25462024	A	G	DNMT3A	ENST00000264709	missense	p.W795R	9458	12	0.13	3525	2	0.06
08-0075-775	2	25463554	25463554	A	T	DNMT3A	ENST00000264709	missense	p.C710S	6450	18	0.28	2945	31	1.04
08-0075-784	2	25459824	25459824	T	C	DNMT3A	ENST00000264709	missense	p.E820G	3387	16	0.47	2629	19	0.72
08-0075-815	2	25470535	25470535	C	T	DNMT3A	ENST00000264709	nonsense	p.W313*	1708	68	3.83	371	10	2.62
08-0075-815	2	25467523	25467523	T	C	DNMT3A	ENST00000264709	splice_site	e13-2	4810	9	0.19	850	1	0.12
08-0075-823	2	25462011	25462011	G	A	DNMT3A	ENST00000264709	missense	p.P799L	10348	159	1.51	4584	118	2.51
08-0075-829	2	25463287	25463287	G	A	DNMT3A	ENST00000264709	missense	p.R736C	818	18	2.15	471	12	2.48
08-0075-915	2	25463308	25463308	G	A	DNMT3A	ENST00000264709	missense	p.R729W	788	8	1.01	740	6	0.8
08-0075-926	2	25469138	25469138	C	T	DNMT3A	ENST00000264709	nonsense	p.W440*	2977	8	0.27	3714	15	0.4
08-0075-973	2	25463229	25463229	A	G	DNMT3A	ENST00000264709	missense	p.F755S	6855	7	0.1	5230	3	0.06
08-0075-459	2	25458649	25458650	GC	-	DNMT3A	ENST00000264709	frame_shift_del	p.Q842fs	2936	14	0.47	7905	71	0.89
08-0075-585	2	25463234	25463234	C	-	DNMT3A	ENST00000264709	frame_shift_del	p.W753fs	5817	38	0.65	3912	5	0.13
08-0075-610	2	25464468	25464470	ATG	-	DNMT3A	ENST00000264709	in_frame_del	p.I681in_frame_del	5045	29	0.57	1310	3	0.23
08-0075-650	2	25463260	25463260	C	-	DNMT3A	ENST00000264709	frame_shift_del	p.E745fs	4299	17	0.39	3668	72	1.93
08-0075-725	7	148511184	148511184	G	T	EZH2	ENST00000320356	missense	p.T573N	1150	35	2.95	779	27	3.35
08-0075-823	7	148514408	148514412	CCACT	-	EZH2	ENST00000320356	frame_shift_del	p.S438fs	7771	24	0.31	6377	7	0.11
08-0075-653	13	28608250	28608250	T	C	FLT3	ENST00000380982	silent	p.K602	5851	13	0.22	5379	0	0
08-0075-746	20	57429211	57429211	C	G	GNAS	ENST00000306120	missense	p.A234G	1950	73	3.61	1650	11	0.66
08-0075-854	20	57478751	57478751	C	T	GNAS	ENST00000450130	missense	p.P127L	2053	6	0.29	2293	31	1.33
08-0075-731	15	90634784	90634784	C	T	IDH2	ENST00000330062	splice_site	e2+1	2802	11	0.39	914	1	0.11
08-0075-643	17	58740498	58740498	C	G	PPM1D	ENST00000305921	nonsense	p.S468*	1955	5	0.26	3703	4	0.11
08-0075-737	17	58740529	58740529	C	A	PPM1D	ENST00000305921	nonsense	p.C478*	2061	44	2.09	3761	62	1.62
08-0075-746	17	58740498	58740498	C	G	PPM1D	ENST00000305921	nonsense	p.S468*	2758	16	0.58	1836	2	0.11
08-0075-746	17	58740749	58740749	C	T	PPM1D	ENST00000305921	nonsense	p.R552*	2926	13	0.44	2078	48	2.26
08-0075-746	17	58740635	58740635	A	T	PPM1D	ENST00000305921	nonsense	p.K514*	3213	11	0.34	1888	0	0
08-0075-746	17	58740357	58740357	C	G	PPM1D	ENST00000305921	nonsense	p.S421*	2946	9	0.3	1776	0	0
08-0075-753	17	58740809	58740809	C	T	PPM1D	ENST00000305921	nonsense	p.R572*	4166	9	0.22	3578	5	0.14
08-0075-815	17	58740533	58740533	A	T	PPM1D	ENST00000305921	nonsense	p.K480*	2117	49	2.26	649	12	1.82
08-0075-815	17	58740749	58740749	C	T	PPM1D	ENST00000305921	nonsense	p.R552*	2318	21	0.9	565	2	0.35
08-0075-925	17	58740749	58740749	C	T	PPM1D	ENST00000305921	nonsense	p.R552*	2203	21	0.94	1184	7	0.59
08-0075-925	17	58740546	58740546	T	A	PPM1D	ENST00000305921	nonsense	p.L484*	2312	4	0.17	341	1	0.29
08-0075-973	17	58740809	58740809	C	T	PPM1D	ENST00000305921	nonsense	p.R572*	9813	68	0.69	8173	66	0.8
08-0075-973	17	58740498	58740498	C	G	PPM1D	ENST00000305921	nonsense	p.S468*	2959	8	0.27	2950	0	0
08-0075-643	17	58740454	58740455	-	G	PPM1D	ENST00000305921	frame_shift_ins	p.A453fs	5111	30	0.58	7936	36	0.45
08-0075-653	17	58740439	58740439	T	-	PPM1D	ENST00000305921	frame_shift_del	p.L450fs	6906	21	0.3	7928	17	0.21
08-0075-725	17	58740561	58740561	C	-	PPM1D	ENST00000305921	frame_shift_del	p.S489fs	3338	66	1.94	2943	33	1.11
08-0075-731	17	58740526	58740526	T	-	PPM1D	ENST00000305921	frame_shift_del	p.C478fs	5384	17	0.31	2348	2	0.09
08-0075-746	17	58740486	58740486	T	-	PPM1D	ENST00000305921	frame_shift_del	p.V464fs	3526	49	1.37	3661	9	0.25
08-0075-746	17	58740494	58740494	C	-	PPM1D	ENST00000305921	frame_shift_del	p.S468fs	3459	119	3.32	3665	26	0.7
08-0075-753	17	58740649	58740649	T	-	PPM1D	ENST00000305921	frame_shift_del	p.G519fs	3943	392	9.04	6975	146	2.05
08-0075-775	17	58740372	58740373	CA	-	PPM1D	ENST00000305921	frame_shift_del	p.P426fs	5097	30	0.59	3001	32	1.05
08-0075-823	21	36171711	36171711	T	C	RUNX1	ENST00000300305	missense	p.Y285C	4747	8	0.17	3604	3	0.08
08-0075-815	3	47098857	47098857	T	C	SETD2	ENST00000409792	silent	p.Q2139	3387	40	1.17	789	2	0.25
08-0075-775	X	53436412	53436412	C	T	SMC1A	ENST00000322213	missense	p.R426Q	4014	7	0.17	1526	4	0.26
08-0075-608	10	112362986	112362986	A	G	SMC3	ENST00000361804	missense	p.T1174A	2331	7	0.3	1606	0	0
08-0075-585	16	30727411	30727411	C	T	SRCAP	ENST00000262518	nonsense	p.R840*	2320	10	0.43	3387	10	0.29
08-0075-585	16	30745077	30745077	G	A	SRCAP	ENST00000262518	missense	p.R2151H	3557	11	0.31	3494	4	0.11
08-0075-585	16	30744681	30744681	C	T	SRCAP	ENST00000262518	nonsense	p.R2070*	3955	11	0.28	7033	0	0
08-0075-585	16	30719005	30719005	T	A	SRCAP	ENST00000262518	missense	p.V202D	2614	5	0.19	5330	4	0.07
08-0075-608	16	30720907	30720907	T	C	SRCAP	ENST00000262518	missense	p.I236T	2304	6	0.26	2800	1	0.04
08-0075-644	16	30735211	30735211	G	T	SRCAP	ENST00000262518	missense	p.G1489V	3762	5	0.13	1414	0	0
08-0075-653	16	30724015	30724015	A	G	SRCAP	ENST00000262518	missense	p.H670R	5561	6	0.11	7169	2	0.03
08-0075-775	16	30718582	30718582	G	T	SRCAP	ENST00000262518	nonsense	p.E129*	2146	4	0.19	1527	3	0.2
08-0075-938	16	30740530	30740530	C	T	SRCAP	ENST00000262518	nonsense	p.Q1968*	1539	14	0.9	1157	8	0.69
08-0075-986	16	30734334	30734334	C	A	SRCAP	ENST00000262518	missense	p.Q1315K	2236	6	0.27	3859	1	0.03
08-0075-505	16	30735603	30735603	C	-	SRCAP	ENST00000262518	frame_shift_del	p.P1620fs	4662	39	0.83	3837	14	0.36
08-0075-585	16	30718910	30718910	C	-	SRCAP	ENST00000262518	frame_shift_del	p.R171fs	5505	45	0.81	7783	189	2.37
08-0075-775	16	30727406	30727406	T	-	SRCAP	ENST00000262518	frame_shift_del	p.L838fs	7070	79	1.1	2459	13	0.53
08-0075-854	17	74732959	74732959	G	T	SRSF2	ENST00000359995	missense	p.P95H	2326	18	0.77	1537	93	5.71
08-0075-650	17	40474420	40474420	C	A	STAT3	ENST00000264657	missense	p.D661Y	2345	7	0.3	860	5	0.58
08-0075-650	4	106193782	106193782	T	G	TET2	ENST00000380013	missense	p.L1415R	5265	10	0.19	1854	9	0.48
08-0075-739	4	106180853	106180853	A	G	TET2	ENST00000380013	missense	p.Y1294C	1467	5	0.34	2176	4	0.18
08-0075-746	4	106194076	106194076	G	C	TET2	ENST00000380013	splice_site	e8+1	573	14	2.39	275	27	8.94
08-0075-775	4	106197372	106197372	A	C	TET2	ENST00000380013	missense	p.Y1902S	4253	5	0.12	3810	5	0.13
08-0075-915	4	106158346	106158346	C	T	TET2	ENST00000380013	nonsense	p.Q1083*	1897	20	1.04	1784	11	0.61
08-0075-915	4	106158345	106158345	G	A	TET2	ENST00000380013	silent	p.E1082	1898	20	1.04	1790	11	0.61
08-0075-925	4	106190786	106190786	C	A	TET2	ENST00000380013	missense	p.A1355E	2051	12	0.58	1315	9	0.68
08-0075-731	4	106196491	106196491	T	-	TET2	ENST00000380013	frame_shift_del	p.L1609fs	5992	176	2.85	2035	101	4.73
08-0075-854	4	106157149	106157149	C	-	TET2	ENST00000380013	frame_shift_del	p.Q684fs	3365	32	0.94	4061	7	0.17
08-0075-854	4	106196704	106196704	C	-	TET2	ENST00000380013	frame_shift_del	p.Q1680fs	7147	760	9.61	7155	781	9.84
08-0075-459	17	7577547	7577547	C	T	TP53	ENST00000269305	missense	p.G245D	1843	6	0.32	8294	15	0.18
08-0075-459	17	7578190	7578190	T	C	TP53	ENST00000269305	missense	p.Y220C	2594	6	0.23	7860	20	0.25
08-0075-644	17	7578406	7578406	C	T	TP53	ENST00000269305	missense	p.R175H	2301	16	0.69	682	2	0.29
08-0075-644	17	7577563	7577563	T	C	TP53	ENST00000269305	missense	p.S240G	3357	6	0.18	904	1	0.11
08-0075-653	17	7578443	7578443	A	G	TP53	ENST00000269305	missense	p.Y163H	2042	4	0.2	3969	5	0.13
08-0075-739	17	7577559	7577559	G	A	TP53	ENST00000269305	missense	p.S241F	1732	6	0.35	1377	1	0.07
08-0075-746	17	7577586	7577586	A	G	TP53	ENST00000269305	missense	p.I232T	4530	232	4.87	3433	124	3.49
08-0075-823	17	7578443	7578443	A	G	TP53	ENST00000269305	missense	p.Y163H	3765	4	0.11	1599	3	0.19
08-0075-925	17	7578394	7578394	T	C	TP53	ENST00000269305	missense	p.H179R	4239	108	2.48	2355	39	1.63
08-0075-925	17	7577539	7577539	G	A	TP53	ENST00000269305	missense	p.R248W	4379	19	0.43	2329	7	0.3
08-0075-644	17	7578197	7578198	-	CA	TP53	ENST00000269305	frame_shift_ins	p.V217fs	7901	34	0.43	3494	6	0.17
08-0075-938	X	119387449	119387449	T	C	ZBTB33	ENST00000326624	missense	p.L60P	4215	9	0.21	2612	1	0.04
08-0075-505	6	43306052	43306052	T	C	ZNF318	ENST00000361428	missense	p.H1895R	2443	4	0.16	6084	0	0
08-0075-815	6	43322722	43322722	G	A	ZNF318	ENST00000361428	missense	p.P784S	5253	10	0.19	830	2	0.24
08-0075-926	6	43324964	43324964	G	T	ZNF318	ENST00000361428	missense	p.P363Q	3204	5	0.16	4202	0	0
08-0075-585	6	43333147	43333148	AA	-	ZNF318	ENST00000361428	frame_shift_del	p.L144fs	2899	59	1.99	2618	48	1.8
08-0075-737	X	15841122	15841122	C	A	ZRSR2	ENST00000307771	missense	p.H402Q	2902	6	0.21	4196	0	0
08-0075-459	20	31023306	31023306	G	T	ASXL1	ENST00000375687	nonsense	p.E931*	1431	0	0	2203	5	0.23
08-0075-505	20	31023240	31023240	A	T	ASXL1	ENST00000375687	nonsense	p.K909*	1094	0	0	2837	4	0.14
08-0075-854	20	31023408	31023408	C	T	ASXL1	ENST00000375687	nonsense	p.R965*	4321	0	0	4849	22	0.45
08-0075-926	20	31021543	31021544	TG	-	ASXL1	ENST00000375687	frame_shift_del	p.V515fs	5029	14	0.28	6744	31	0.46
08-0075-459	11	108186841	108186841	G	T	ATM	ENST00000278616	splice_site	e41+1	871	1	0.11	2065	171	7.65
08-0075-608	11	108119797	108119797	G	A	ATM	ENST00000278616	silent	p.Q401	1140	0	0	1164	4	0.34
08-0075-610	11	108192132	108192132	G	T	ATM	ENST00000278616	missense	p.G2186V	3415	0	0	2252	5	0.22
08-0075-644	11	108199835	108199835	T	A	ATM	ENST00000278616	missense	p.F2393I	3819	3	0.08	1244	4	0.32
08-0075-854	11	108099942	108099942	C	G	ATM	ENST00000278616	missense	p.L75V	1165	1	0.09	1320	6	0.45
08-0075-654	X	39932441	39932441	G	C	BCOR	ENST00000378444	missense	p.L720V	971	1	0.1	904	10	1.09
08-0075-734	X	39932260	39932260	G	C	BCOR	ENST00000378444	missense	p.P780R	848	0	0	2905	7	0.24
08-0075-368	X	129168440	129168440	G	A	BCORL1	ENST00000303743	missense	p.R1439H	3669	5	0.14	3035	9	0.3
08-0075-459	X	154299899	154299899	G	C	BRCC3	ENST00000399042	missense	p.E33Q	1494	3	0.2	5352	14	0.26
08-0075-673	X	154299901	154299901	A	C	BRCC3	ENST00000399042	missense	p.E33D	932	0	0	2987	5	0.17
08-0075-459	16	3786704	3786704	A	T	CREBBP	ENST00000262367	missense	p.Y1503N	2337	3	0.13	2243	376	14.36
08-0075-823	16	3828157	3828157	C	G	CREBBP	ENST00000262367	missense	p.E656D	831	1	0.12	1571	8	0.51
08-0075-739	1	36934776	36934776	A	G	CSF3R	ENST00000373103	silent	p.Y519	1783	0	0	2441	4	0.16
08-0075-585	7	101833128	101833128	T	A	CUX1	ENST00000360264	nonsense	p.Y362*	3443	1	0.03	7127	7	0.1
08-0075-459	2	25457243	25457243	G	T	DNMT3A	ENST00000264709	missense	p.R882S	1424	3	0.21	3506	33	0.93
08-0075-505	2	25457243	25457243	G	A	DNMT3A	ENST00000264709	missense	p.R882C	1654	5	0.3	1955	21	1.06
08-0075-505	2	25459876	25459876	T	C	DNMT3A	ENST00000264709	splice_site	e20-2	2033	0	0	3510	4	0.11
08-0075-585	2	25462000	25462000	T	C	DNMT3A	ENST00000264709	missense	p.R803G	4516	1	0.02	8623	12	0.14
08-0075-585	2	25469927	25469927	A	T	DNMT3A	ENST00000264709	missense	p.V372D	3693	0	0	8365	36	0.43
08-0075-608	2	25463574	25463574	A	G	DNMT3A	ENST00000264709	missense	p.L703P	5815	1	0.02	4814	10	0.21
08-0075-653	2	25463298	25463298	A	C	DNMT3A	ENST00000264709	missense	p.F732C	1253	3	0.24	1649	4	0.24
08-0075-653	2	25468910	25468910	G	A	DNMT3A	ENST00000264709	nonsense	p.Q485*	2499	0	0	2870	6	0.21
08-0075-725	2	25463249	25463249	A	G	DNMT3A	ENST00000264709	silent	p.D748	6710	0	0	2291	4	0.17
08-0075-734	2	25463249	25463249	A	G	DNMT3A	ENST00000264709	silent	p.D748	1674	0	0	4920	6	0.12
08-0075-734	2	25468192	25468192	A	G	DNMT3A	ENST00000264709	missense	p.I495T	1467	0	0	4119	9	0.22
08-0075-739	2	25464535	25464535	A	G	DNMT3A	ENST00000264709	missense	p.Y660H	1653	2	0.12	1333	4	0.3
08-0075-739	2	25463249	25463249	A	G	DNMT3A	ENST00000264709	silent	p.D748	1927	0	0	1699	12	0.7
08-0075-753	2	25464535	25464535	A	C	DNMT3A	ENST00000264709	missense	p.Y660D	1307	2	0.15	1451	8	0.55
08-0075-775	2	25463287	25463287	G	A	DNMT3A	ENST00000264709	missense	p.R736C	2779	6	0.22	678	6	0.88
08-0075-789	2	25536781	25536781	C	T	DNMT3A	ENST00000264709	splice_site	e1+1	1775	0	0	2276	6	0.26
08-0075-854	2	25470904	25470904	A	G	DNMT3A	ENST00000264709	splice_site	e6+2	2637	1	0.04	1983	4	0.2
08-0075-900	2	25463575	25463575	G	C	DNMT3A	ENST00000264709	missense	p.L703V	1298	2	0.15	3749	7	0.19
08-0075-915	2	25462057	25462057	C	A	DNMT3A	ENST00000264709	nonsense	p.E784*	2587	0	0	2204	5	0.23
08-0075-925	2	25457243	25457243	G	A	DNMT3A	ENST00000264709	missense	p.R882C	2771	2	0.07	1184	10	0.84
08-0075-926	2	25468187	25468187	A	G	DNMT3A	ENST00000264709	missense	p.C497R	2640	2	0.08	3686	5	0.14
08-0075-926	2	25463286	25463286	C	G	DNMT3A	ENST00000264709	missense	p.R736P	873	1	0.11	1429	6	0.42
08-0075-854	2	25470568	25470582	GCCCCGCAGTTTCCC	-	DNMT3A	ENST00000264709	in_frame_del	p.GKLRG298in_frame_del	7426	16	0.21	7640	35	0.46
08-0075-608	2	209108203	209108203	G	C	IDH1	ENST00000345146	missense	p.L216V	3190	0	0	3519	6	0.17
08-0075-823	15	90634850	90634850	T	A	IDH2	ENST00000330062	nonsense	p.K48*	4199	1	0.02	2771	4	0.14
08-0075-585	X	44929008	44929008	C	T	KDM6A	ENST00000382899	missense	p.T710I	1082	0	0	1092	13	1.18
08-0075-608	X	44879938	44879938	T	-	KDM6A	ENST00000382899	frame_shift_del	p.M176fs	3344	5	0.15	3120	42	1.33
08-0075-880	12	25398211	25398211	T	C	KRAS	ENST00000256078	missense	p.I36M	2503	0	0	2158	32	1.46
08-0075-973	12	25380310	25380310	T	C	KRAS	ENST00000256078	missense	p.T50A	4546	0	0	3525	4	0.11
08-0075-585	17	58740605	58740605	A	G	PPM1D	ENST00000305921	missense	p.T504A	2205	0	0	3296	6	0.18
08-0075-973	17	58740467	58740467	C	T	PPM1D	ENST00000305921	nonsense	p.R458*	3535	2	0.06	2297	15	0.65
08-0075-776	12	112915684	112915684	C	T	PTPN11	ENST00000351677	silent	p.N319	1258	0	0	1575	5	0.32
08-0075-737	21	36259191	36259191	G	T	RUNX1	ENST00000300305	silent	p.S100	3184	1	0.03	3619	11	0.3
08-0075-739	21	36259251	36259251	C	G	RUNX1	ENST00000300305	missense	p.E80D	1316	0	0	946	5	0.53
08-0075-973	21	36231844	36231844	G	T	RUNX1	ENST00000300305	missense	p.F180L	8222	0	0	7522	11	0.15
08-0075-585	18	42643233	42643233	G	A	SETBP1	ENST00000282030	missense	p.R1454H	3372	0	0	5304	40	0.75
08-0075-650	18	42643351	42643351	G	A	SETBP1	ENST00000282030	silent	p.P1493	1029	0	0	554	13	2.29
08-0075-653	2	198272823	198272823	G	C	SF3B1	ENST00000335508	missense	p.P380A	2118	3	0.14	2664	9	0.34
08-0075-368	10	112340773	112340773	G	C	SMC3	ENST00000361804	missense	p.E181Q	3547	2	0.06	2430	15	0.61
08-0075-973	10	112364030	112364031	-	T	SMC3	ENST00000361804	frame_shift_ins	p.V1209fs	2036	4	0.2	2958	20	0.67
08-0075-459	16	30749377	30749377	G	A	SRCAP	ENST00000262518	silent	p.R2672	3563	0	0	10238	23	0.22
08-0075-459	16	30750842	30750842	A	G	SRCAP	ENST00000262518	missense	p.S3161G	1609	0	0	3305	5	0.15
08-0075-473	16	30748502	30748502	C	T	SRCAP	ENST00000262518	missense	p.R2381C	2200	0	0	1647	8	0.48
08-0075-653	16	30748472	30748472	T	G	SRCAP	ENST00000262518	missense	p.S2371A	2301	1	0.04	3699	5	0.13
08-0075-925	16	30736370	30736370	G	C	SRCAP	ENST00000262518	missense	p.Q1875H	1655	2	0.12	916	5	0.54
08-0075-926	16	30724532	30724545	TGGACCAAGCCCAA	A	SRCAP	ENST00000262518	frame_shift_del	p.W712fs	1656	7	0.3	3275	18	0.55
08-0075-585	17	40475058	40475058	C	G	STAT3	ENST00000264657	missense	p.G618R	1811	0	0	2468	5	0.2
08-0075-608	17	40474420	40474420	C	A	STAT3	ENST00000264657	missense	p.D661Y	3058	0	0	2006	5	0.25
08-0075-654	17	40485985	40485985	T	C	STAT3	ENST00000264657	missense	p.K294E	1356	2	0.15	1203	14	1.15
08-0075-775	17	40474386	40474386	T	C	STAT3	ENST00000264657	missense	p.Y672C	4006	2	0.05	1955	10	0.51
08-0075-368	4	106180774	106180774	A	G	TET2	ENST00000380013	splice_site	e5-2	3976	2	0.05	3202	8	0.25
08-0075-459	4	106196300	106196300	C	T	TET2	ENST00000380013	nonsense	p.Q1545*	1892	0	0	3081	6	0.19
08-0075-880	4	106193719	106193719	A	G	TET2	ENST00000380013	splice_site	e8-2	2451	2	0.08	2293	4	0.17
08-0075-926	4	106196309	106196309	C	T	TET2	ENST00000380013	nonsense	p.Q1548*	2099	3	0.14	3512	16	0.45
08-0075-653	4	106193849	106193850	-	A	TET2	ENST00000380013	frame_shift_ins	p.R1439fs	5529	0	0	7263	22	0.3
08-0075-746	4	106156780	106156781	-	AC	TET2	ENST00000380013	frame_shift_ins	p.K561fs	2535	3	0.12	2117	18	0.84
08-0075-459	17	7577548	7577548	C	A	TP53	ENST00000269305	missense	p.G245C	1977	0	0	8498	21	0.25
08-0075-505	17	7576928	7576928	T	C	TP53	ENST00000269305	splice_site	e8-2	1244	0	0	3137	24	0.76
08-0075-650	17	7578475	7578475	G	A	TP53	ENST00000269305	missense	p.P152L	2454	2	0.08	1544	13	0.83
08-0075-915	17	7578535	7578535	T	C	TP53	ENST00000604348	splice_site	e4-2	1495	0	0	1282	72	5.32
08-0075-731	21	44524456	44524456	G	T	U2AF1	ENST00000291552	missense	p.S34Y	1706	0	0	949	12	1.25
08-0075-459	6	43333127	43333127	T	C	ZNF318	ENST00000361428	missense	p.T151A	1518	3	0.2	4046	8	0.2
08-0075-585	6	43324965	43324965	G	C	ZNF318	ENST00000361428	missense	p.P363A	3258	0	0	2649	9	0.34
08-0075-608	6	43306248	43306248	T	C	ZNF318	ENST00000361428	missense	p.M1830V	4140	0	0	1975	5	0.25
08-0075-654	6	43323755	43323755	T	C	ZNF318	ENST00000361428	silent	p.V439	4877	1	0.02	2632	4	0.15
08-0075-746	6	43320114	43320114	C	T	ZNF318	ENST00000361428	splice_site	e5+1	3236	3	0.09	1923	27	1.38
08-0075-776	6	43325342	43325342	C	-	ZNF318	ENST00000361428	frame_shift_del	p.S237fs	7395	5	0.07	7634	27	0.35
08-0075-915	6	43320204	43320204	T	-	ZNF318	ENST00000361428	frame_shift_del	p.E894fs	3663	0	0	3252	19	0.58
Highlighted are variants identfied by our calling algorithm without a priori knowledge of the corresponding paired sample (see Supplementary Data 2).
Ref: reference; UPN: unidentified patient number; Var: variant; VAF: variant allele frequency; SCT: stem cell transplantation
