# Supplementary material for: Cellular stressors contribute to the expansion of hematopoietic clones of varying leukemic potential
Source: Nat Commun. 2018 Jan 31;9:455. doi: 10.1038/s41467-018-02858-0 (PMC5792556; doi:10.1038/s41467-018-02858-0)
Supplement: Supplementary file 7 — Supplementary Data 4 [file 41467_2018_2858_MOESM7_ESM.xlsx]

## Sheet: AML-MDS
Supplementary Data 4 Detailed clinical data for t-AML/t-MDS patients assessed with targeted or exome sequencing
Patient (UPN)	Sequencing	Gender	Age at t-AML/t-MDS diagnosis	Original disease/cancer	Treatment/chemotherapy received	Radiation (Yes/No)	Latency (years)	Diagnosis	%BM blasts	Cytogenetics	Initial treatment of t-AML/t-MDS	Allogeneic HSCT? (Yes/No)	Deceased? (Yes/No)	OS (days)	CR or CRi? (Yes/No)	Relapse? (Yes/No)	DFS (Days)
727757	Targeted	M	72	Prostate; Ulcerative colitis	Prostate: No chemotherapy; Ulcerative colitis: azathioprine, sulfasalazine	Yes	15.4	AML	88	45,XY,del(5)(q13q33),-7,add(17)(p11.2)[17]/ 45,idem,add(11)(p12)[2]/46,XY[1]	Decitabine then gemtuzumab	No	Yes	162	No
835585	Targeted	F	85	Prostate	No chemotherapy	Yes	7	AML	69	46,XY[10]	Decitabine x 1 then palliative hydrea	No	Yes	52	No
883466	Targeted	M	66	Metastatic seminoma; Sweet syndrome	Seminoma: cisplatin/etoposide; Sweet's syndrome: includes MTX and thalidomide	No	7	MDS	2	46, XY[20]	Supportive care then vosaroxin/azacytidine	No	No	520	No
663448	Targeted	M	73	Prostate	No chemotherapy	Yes	5.5	MDS	1	46,XY[20] with del 7q (7%) on FISH	Supportive care then azacytidine	No	Yes	506	No
625338	Targeted	F	50	Breast	Adriamycin/cyclophosphamide followed by paclitaxel	Yes	13.8	MDS	5	46,XX[20]	Decitabine	Yes	No	1349	Yes	No	910
680763	Targeted	M	65	DLBCL	R-CVP + procarbazine x 6	No	6.8	MDS	8	45,XY,del(5)(q13q33),-7[19]/46,XY[1]	Decitabine	Yes	No	610	Yes	Yes	469
368402	Targeted	F	59	Follicular lymphoma	R-CHOP x 6	No	3	MDS	10	46,XX[19] non-clonal: 46,XX,dic(6;18)(q21;p11.2)[1] with del 7q (5.5%) on FISH	Azacytidine+GCSF+plerixafor	Yes	Yes	564	Yes	Yes	115
839903	Targeted	F	69	Breast	Adriamycin/cyclophosphamide followed by paclitaxel	Yes	6.2	MDS	16	46,XX,t(6;9)(p23;q34)[20]	Azacytidine+GCSF+plerixafor x 4	Yes	No	1527	Yes	Yes	1278
435657	Targeted	F	56	Follicular lymphoma	R-CHOP x 6	No	1.6	MDS	6	46,XX,t(8;16)(p11.2;p13.3)[18]/46,XX[2]	Idarubicin/ara-C induction then idarubicin/ara-C consolidation	Yes	No	1226	Yes	Yes	387
488862	Targeted	M	28	Hodgkin Disease	ABVD x 6 followed by ICE x 3 then brentuximab then BEAM autoSCT	Yes	2.1	AML	12	46,XY,inv(16)(p13.1q22)[20]	7+3+dasatinib then HiDAC/dasatinib	Yes	Yes	1359	Yes	Yes	387
248461	Targeted	F	63	Breast	Includes taxotere/cyclophosphamide x 4	Yes	5	MDS	1	46,XX[20] with del 5q (11.5%),del 7 (22%),+8 (28.5%) on FISH	Azacytidine/vosaroxin x 1 then azacytidine	Yes	Yes	287	No
577914	Targeted	F	54	Breast	Adriamycin/cyclophosphamide followed by paclitaxel	Yes	10.3	MDS	1	46,XX[19] non-clonal: del(7)(q22)	Supportive care	No	No	666	No
351432	Targeted	M	65	Mantle cell lymphoma	RMCHOP then EAR mobilization followed by BEC autoSCT and velcade	No	6.2	AML	26	43~45,XY,-5,-6,-7,der(9)?inv(9)(p12q13) ?t(7;9)(p12;p12),add(11)(q23),+r,+1~2mar[cp20]	10 day decitabine x 5	No	No	308	No
467929	Targeted	F	60	Ovarian	IP and IV carboplatin/paclitaxel then topotecan then pemetrexed/bevacizumab	Yes	5.2	MDS	1	40~45,XX,del(2)(p13),add(3)(p13), add(5)(q35), add(5)(q13),der(14)t(14;15)(q32;q22),-15,-17, add(19)(p13.1),+1~3mar[cp20]	Supportive care	No	Yes	91	No
938839	Targeted	F	65	Breast	Adriamycin/cyclophosphamide x 4 followed by paclitaxel	Yes	6.8	MDS	5	47,XX,del(5)(q23q34),+6,del(7)(q22),+8,add(17)(p11.2), -18[8]/46,idem,-del(7)(q22),der(7;10)(p10;q10)[8]/ 46,XX[4]	Azacytidine/vosaroxin then azacytdine	No	Yes	356	No
869828	Targeted	M	73	Burkitt's lymphoma	R-CHOP, hyperCVAD, IT MTX	Yes	5	MDS	19	43~48,XY,-Y,-5,del(5)(?q13q33),-7,add(19)(p13.3), +3~4mar[cp9]	Azacytidine/GCSF/plerixafor then 7+3 upon progression	No	Yes	597	No
859688	Targeted	F	53	DLBCL	R-CHOP x 4	No	3.9	MDS	1	46,XX[20]	None	No	Yes	505	No
460794	Targeted	M	77	Vocal cord; Colon	No chemotherapy	Yes	12.4	AML	57	45,X,-Y,del(7)(q32q34),t(8;21)(q22;q22)[15]/ 45,idem,del(6)(q13q16)[5]	10 day decitabine then KPT-330	No	Yes	308	No
199994	Targeted	M	76	Rectal	Unknown 5-FU based therapy	Yes	5	AML	70	41~42,X,-Y,add(2)(q21),add(4)(q32),add(5)(q35),-7,-13, -17,-21,-22,+1~2mar[cp7]/46,XY[1]	Decitabine	No	Yes	471	Yes	Yes	349
606535	Targeted	M	58	Seminoma	BEP x 4 then VIP x 2 followed by tandem autoSCT with melphalan/etoposide/carboplatin conditioning	Yes	15.3	CMML/MDS	2	46,XY[20]	Hydrea	Yes	Yes	516	No
293440	Targeted	M	63	Wegener's granulomatosis	Cyclophosphamide x 2 years	No	10	AML	26	45,XY,-18[19]/46,XY[1]	10 day decitabine	Yes	Yes	204	Yes	No	109
518172	Targeted	M	81	Prostate; Thyroid	No chemotherapy	Yes	12.5	AML	60	43~46,X,-Y,del(4)(q21),del(5)(q12q33),del(6)(q23q25), t(7;7)(p15;q36),del(8)(q13q22),?inv(12)(p11.2q14),-18, t(17;19)(q11.2;q13.3),add(21)(p11.2),+r,+mar[cp20]	Lenolidamide before progression	No	Yes	25	No
708869	Targeted	F	66	Breast	TCH	Yes	5.6	MDS	11	43,XX,del(5)(q22q35),-7,+3mar[cp2]/46,XX[2]	Decitabine then 7+3 at progression	No	Yes	249	No
187374	Targeted	M	55	NSCLC	Carboplatin/paclitaxel	Yes	4.3	MDS	4	45,XY,-7[20]	Azacytidine	Yes	No	1080	Yes	Yes	70
991140	Targeted	M	60	CLL	FCR x 4	No	2.1	MDS	1	44,XX,-7,psudic(12;15)(p13;p13),-18,+mar[13]/ 44,Y,t(X;19)(q11.2;p13.1),add(3)(p?23),add(5)(q13), add(7)(p13),-18[3]/46,XY[4]	Azacytidine	Yes	No	1097	Yes	No	896
635308	Targeted	F	67	DLBCL	R-CHOP x 6 then R-ESHAP x 3 followed by autoSCT then CC-292 + CC-122	No	2.3	MDS	0	46,XX[24] non-clonal: del(1)(q32)[1]	Supportive care then azacytidine	Yes	Yes	251	Yes	No	11
589082	Targeted	M	79	Prostate	No chemotherapy	Yes	0.7	AML	54	46,XY[19] non-clonal: 46,XY,del(5)(p?13)[1]	Decitabine then gemtuzumab for relapse	No	Yes	770	Yes	Yes	360
670607	Targeted	F	47	Breast; Lung	Breast: includes adriamycin, 5-FU, MTX; Lung: carboplatin, pemetrexed, vinorelbine	Yes	21.6	MDS	7	45,XX,add(4)(p11),-5,-7,-11,del(12)(p11.2),+2mar[3]/ 46,XX[8]	Decitabine	Yes	Yes	311	Yes	No	135
922185	Targeted	M	55	Anaplastic T cell lymphoma	CHOP x 6 then hyperCVAD followed by BEAM autoSCT and brentuximab x 16	No	6.4	MDS	1	46,XY,del(20)(q11.2)[13]/46,XY[7].	None	Yes	No	1450	Yes	No	1329
955252	Targeted	F	49	Follicular mixed small cleaved and large cell lymphoma	R-CHOP x 6 then chlorambucil/IFN then COP + etoposide followed by autoSCT with cyclophosphamide/etoposide/TBI conditioning	Yes	19.1	MDS	7	46, XX, add(12)(p11.2), add (18)(p11.2)[2]/46,XX[20]	None	Yes	No	1621	Yes	No	1451
270086	Targeted	M	25	Testicular	BEP x 3 then EP x 1 then VIP x 4 followed by autoSCT with melphalan/etoposide/carboplatin conditioning	No	4.2	AML	22	39~43,XY,-3,add(3)(p13),der(4)t(4;11)(q31;q13), del(5)(q15q33),add(7)(q11.2),inv(9)(p12q13),-10, add(10)(q25),-11,add(12)(q14), der(12)t(12;13)(p11.2;q12),-13,-13,add(17)(p11.2),-19, -21,+1~3mar[cp12]/46,XY,inv(9)(p12q13)[8]	7+3 then 5+2 then decitabine x 1	Yes	Yes	178	Yes	No	75
381206	Targeted	F	72	Follicular NHL	Chlorambucil, cyclophosphamide, fludarabine and mitoxantrone then fludarabine and rituximab then autoSCT with fractionated TBI/cyclophosphamide conditioning	Yes	13.8	MDS	2	46,XX,dup(1)(q21q?25)[20]/45,idem,-5,+mar[2]	None	No	Yes	588	No
850851	Targeted	F	77	Lung (mixed SCC/small cell)	VIP x 4 then carboplatin/paclitaxel + etoposide	Yes	16.2	AML	29	45,XX,inv(3)(q21q26.2),-7[1]/46,XX[2]	Decitabine x 3	No	Yes	110	No
322259	Targeted	F	52	Anaplastic oligodendroglioma	Temozolamide	Yes	2.8	MDS	1	42~45,XX,add(3)(p13),add(4)(q25),-5,-7,del(12)(p12), -16,der(17)t(5;17)(p13;p11.2),add(19)(p13.1), +mar[cp11]/46,XX[9]	Decitabine	Yes	No	305	Yes	No	94
249069	Targeted	F	48	Ovarian	Multiple agents including cisplatin, docetaxel, paclitaxel, gemcitabine, carboplatin, pemetrexed, doxil, bevacizumab, and avelumab	No	6.2	AML	77	46,XX[20]	10 day decitabine x 1 then CLAG x 1 then decitabine x 2	No	Yes	167	Yes	Yes	97
245433	Targeted	F	67	AML	7+3 + cladribine then HiDAC x 2	No	2.7	MDS	6	45,XX,t(3;3)(q21;q26.2),-7[18]/46.XX[2]	GCSF/plerixafor/azacytidine x 1	No	Yes	300	No
598979	Targeted	M	22	Ewing sarcoma	Vincristine, adriamycin, cyclophosphamide alternating with ifosfamide, etoposide	Yes	1.9	AML	21	46,XY,inv(16)(p13.1q22)[10]/46,XY[10]	CLAG	Yes	Yes	390	Yes	No	334
283823	Targeted	M	67	Follicular NHL	No chemotherapy	Yes	1.6	AML	14	46,XY,inv(16)(p13.1q22)[8]/46,XY[12]	7+3 then HiDAC x 3	No	No	875	Yes	No	823
321849	Targeted	F	56	Breast	FEC x 3 then taxotere x 3	Yes	1.3	AML	48	46,XX,inv(16)(p13.1q22)[15]/46,XX[5]	7+3 then HiDAC x 1	No	Yes	59	Yes	No	19
422569	Targeted	M	56	Lymphoma	Unknown	Yes	13.7	AML	91	46, XY[20]	None	No	Yes	6	No
706244	Targeted	F	71	Breast	Adriamycin/cyclophosphamide followed by paclitaxel	Yes	10.1	MDS	1	45,XX,-7[5]/46,XX,del(5)(q13q33)[3]/46,XX[12]	Supportive care	No	No	35	No
883402	Targeted	F	62	Goodpasture syndrome; Bladder	Goodpasture: cyclophosphamide; Bladder: no chemotherapy	No	18.6	AML	57	47,XX,+21[15]/46,XX[5]	Decitabine x 10	No	No	560	No
372070	Targeted	F	66	DLBCL	R-CHOP x 5 then brentuximab x 3 then R-DHAP x 2 then BEAM autoSCT and brentuximab x 6	Yes	6.1	AML	24	46,XX[20]	azacytidine x 1 then decitabine x 6 then cytarabine then MDM2 inhibitor	No	Yes	395	No
925145	Targeted	M	74	Primary amyloidosis	VAD x 4 followed by TBI autoSCT followed by IFN alpha x 1 year and bortezomib x 6	Yes	9.6	AML	51	46,XY,-3,del(5)(?q13q33),-17,+2mar[20]	Azacytidine x 2 then decitabine x 3	No	Yes	421	No
782386	Targeted	F	66	Breast	FEC x 6	Yes	6.6	MDS	1	45~51,XX,del(5)(q22q35),+8,-11,del(12)(p13), add(17)(p13),+1~5mar,~16min[cp5]/46,XX[3]	Azacytidine	No	Yes	172	No
197798	Targeted	M	65	Bladder	Gemcitabine/cisplatin x 4	No	1.5	MDS	16	47,XY,+13[12]/46,XY[8]	Azacytidine	No	No	277	No
512491	Targeted	M	60	Follicular NHL	FCR x 5	No	3.9	MDS	6	43,XY,der(5)t(5;18)(q13;q11.2),der(7) dic(7;12)(q11.2;p11.2)ins(7;?)(q11.2;?),-9,-18, der(22)t(?9;22)(p13;p13)[20]	Decitabine	No	Yes	385	No
692029	Targeted	M	71	Colon	FOLFOX+bevacizumab	No	1	MDS	11	46,XY,t(11;12)(p15;q12)?c[20]	Azacytidine x 12 then decitabine x 2	No	Yes	505	No
632502	Targeted	F	65	Breast	No chemotherapy	Yes	1	AML	25	46, XX[20]	Azacytidine/lenolidamide	No	Yes	166	No
983987	Targeted	M	47	DLBCL	DA-EPOCH R x 6	Yes	2.7	MDS	1	46,XY[20]	Azacytidine	Yes	Yes	424	No
154899	Targeted	M	62	Follicular NHL	BR then R-CHOP	No	2.6	AML	70	48,XY,t(9;11)(p22;q23),+14,+21[16]/46,XY[2]	7+3 then HIDAC x 2	Yes	Yes	259	Yes	No	217
264419	Targeted	F	51	Follicular thyroid	No chemotherapy	Yes	23	AML	75	46,XX,add(6)(p23),del(7)(q?22),add(17)(p11.2), add(19)(p13.3)[7]/47,idem,+?21[1]/46,XX[1]	7+3 then MEC salvage	Yes	No	1347	Yes	No	1260
956660	Targeted	F	66	Colon	5-FU	Yes	9.8	MDS	0	40~46,XX,-3,t(3;12)(p13;q24.3),del(5)(q13q33),-7,-8, add(11)(p15),del(12)(p11.2),-14,-19,-22, +1~4mar[cp14]/46,X	Panobinostat/decitabine then decitabine	No	Yes	145	No
689819	Targeted	F	65	DLBCL	R-CHOP x 6 then R-ICE x 3 followed by BEAM auto SCT	Yes	14.8	MDS	11	39~43,XX,del(5)(q13q33),-7,-9,add(17)(p13),-18,-21, 1~2dmin[cp7]/46,XX[13]	Azacytidine then decitabine	Yes	No	270	Yes	Yes	64
118546	Targeted	F	72	Breast	CAF followed by autoSCT	Yes	16.7	MDS	2	45,X,-X[5]/45,XX,del(5)(q13q33), der(7)t(7;13)(q11.2;q12),-13[4]/46,XX[11]	Decitabine x 1	No	Yes	424	No
203051	Targeted	M	61	Testicular	Unknown but includes autoSCT	Unknown	16.5	AML	42	47,XY,+1,der(1;7)(q10;p10),+8[17]/46,XY[3]	7+3 then HiDAC x 1	Yes	Yes	142	Yes	No	104
216572	Targeted	M	58	Follicular NHL	C-MOPP-R x 6 then ibritumomab tiuxetan	Yes	2.5	MDS	4	46,XY,t(3;3)(q21;q26.2)[2]/45,idem,-7[6]/46,XY[12]	Azacytidine	Yes	No	1216	Yes	No	1067
552188	Targeted	F	44	Breast	TAC x 6	Yes	3.4	AML	85	40~44,X,add(X)(q22),-4,?add(6)(q27),add(8)(p?11.2), add(11)(q23),-12,-16,?add(17)(p11.2),-21,+22, +22,+1~2mar[cp6]/52~80,XXX,+X, -2,-4, ?add(6)(q27),add(8)(p?11.2),+9,?add(9)(p22),-10, add(11)(q23),-12,+14,-15,-16,?add(17)(p11.2),-18, +19,+20,+21,+22,+3~9mar[cp13]/46,XX[1]	7+3 then HiDAC	No	Yes	79	Yes	Yes	23
575299	Targeted	F	47	Hodgkin Disease	ABVD x 6 then ESHAP x 1 then GVD x 3 followed by BEAC autoSCT then brentuximab x 4 and lenolidamide x 48	Yes	10.3	MDS	1	46,XX,del(5)(q12q33)[3]/46,XX[17]	Supportive care	No	Yes	222	No
910276	Targeted	M	59	CLL/SLL	FCR x 6	No	2.4	MDS	2	46~50,XY,+Y,+3,der(3)t(3;5)(q11;p11),der(3)t(3;5)x2, del(5)(q13q33),-5,add(7)(p15),+8,-18,+21,+22, +mar[cp18]/ 46,XY[2] non-clonal: add(5)(q13), del(22)(q12)[1] add(16)(q21)[1] add(21)(p13)[1]	None	Yes	Yes	363	Yes	Yes	186
550927	Targeted	M	62	DLBCL	R-CHOP x 8	No	7.1	AML	24	Unknown	CLAM + imatinib then azacytidine x 6	No	Yes	245	Yes	Yes	146
107360	Targeted	F	60	Breast	Unknown	Yes	2.5	AML	85	46,XX,t(11;19)(q23;p13.3)[10]/46,XX[1]	7+3 then HiDAC x 2 then ifosfamide/etoposide then IT MTX/ara-C	No	Yes	201	Yes	Yes	65
932150	Targeted	M	71	Colon; Lung	FOLFOX	No	13.1	AML	30	46,XY[20]	CPX-351 induction and reinduction	Yes	No	810	Yes	No	738
773809	Targeted	M	52	MPGN	Cyclophosphamide x 11	No	7	MDS	0	46,XY[20]	Decitabine x 2	No	Yes	173	No
545012	Targeted	F	61	Colon	FOLFOX/XELOX > 6 cycles	No	2.4	MDS	1	46,XX,del(20)(q11.2)[16]/46,XX[4]	None	Yes	No	540	Yes	No	264
880422	Targeted	F	60	Hodgkin Disease	ABVD and BEAM autoSCT	Unknown	10.4	MDS	9	42~47,XX,-4,del(5)(q15q33),del(7)(q11.2),del(8)(p11.2), -15,add(15)(p11.2),add(18)(q21.1),del(18)(q2?1),+19, -20,-21,-22,+1~4mar,1~2dmin[cp20]	Azacytidine then vosaroxin/azacytidine x1	Yes	Yes	279	Yes	Yes	43
904885	Targeted	M	59	Testicular	No chemotherapy	Yes	31	AML	71	46,XY[20]	7+3+hedge hog inhibitor	Yes	No	918	Yes	No	880
538397	Targeted	F	63	Breast	TAC	Yes	5.3	AML	30	56~58,XX,+4,del(5)(q31q35),+6,+8,+8,+9,+10,+11,+13,+14,dic(17;20)(p11.2;q11.2),+18,+19,+20,+22[cp17]/ 46,XX[3]	7+3 then decitabine x 2	No	Yes	271	Yes	Yes	143
779823	Targeted	F	68	GI adenocarcinoma	5-FU	Yes	1.1	AML	8	46,XX,del(7)(q22q34),inv(16)(p13.1q22)[19]/46,XX[1]	Azacytidine then HiDAC x 1	No	No	2170	Yes	No	2040
256006	Targeted	M	65	Prostate	No chemotherapy	Yes	4.6	AML	47	38~43,X,-Y,-3,-5,-12,add(17)(p11.2),add(17)(p11.2), add(19)(q13.4),+1~4mar[cp19]/45,X,-Y[1]	7+3 then FLAG	Yes	No	672	Yes	Yes	495
908399	Targeted	F	74	MALT lymphoma; DLBCL	R-CHOP x 6	Yes	7.1	MDS	0	46,XX[19] non-clonal:47,XX,+X,der(3)t(3;5)(q27;q13), add(5)(q11.2)[1]	None	No	No	598	No
158437	Targeted	F	70	Laryngeal; Breast	No chemotherapy	Yes	12.5	MDS	10	46,XX[19]	Decitabine	No	Yes	979	No
900014	Targeted	F	72	Thyroid	No chemotherapy	Yes	4.2	AML	24	Unknown	Decitabine x 5	No	Yes	245	Yes	Yes	119
826342	Exome	F	66	Breast	Unknown	Yes	6.7	AML	21	44~46,XX,?t(1;7;2)(p31;p13;q36),del(5)(q13), add(11)(q13),add(18)(q11.2),del(20)(q11.2),-22[10]/ 46,sl,+8[4]/48~49,sdl1,+3~4 mar[2]/46,XX[4]	7+3 then 5+2 consolidation	Yes	Yes	228	Yes	Yes	88
832006	Exome	F	80	Mantle cell lymphoma	HyperCVAD then rituximab, ibritumomab tiuxetan, and bendamustine	Yes	10.6	MDS	9	42~44,X,-X,del(5)(?q22q33),+del(6)(?q14q24),-7,-8, -10,?del(12)(p11.2p13),del(17)(p1?3),-18,-21,-22, add(22)(p13),+1~3mar[cp12]/46,XX[2]	None	No	Yes	93	No
317821	Exome	F	42	NHL	Unknown but includes autoSCT	Yes	10.6	AML	80	Complex	7+3+3	No	Yes	57	No
290825	Exome	F	65	Follicular NHL	R-CVP then ibritumomab tiuxetan then FMD then R-CHOP	Yes	15.9	MDS	3	43~44,X,-X,del(5)(q13q33),-9,del(11)(q23), add(15)(p13),add(19)(?p13.3)[cp16]/46,XX[4]	Panobinostat/decitabine then decitabine	No	Yes	1247	No
709311	Exome	F	61	Breast	No chemotherapy	Yes	4.5	AML	76	44~49,XX,-4,del(5)(q22q35),i(11)(q10),-13,del(16)(q22), add(17)(?p11.2),-18,add(18)(?q23),add(22)(p11.2), +2~4mar[cp18]/46,XX[2]	7+3	No	Yes	33	No
891751	Exome	F	46	Hodgkin Disease	ABVD then ICE x 3 then ESHAP x 3 then GVD x 3 followed by BEAM autoSCT	Yes	8.3	MDS	1	45,XX,-7[13]/46,XX[7]	Azacytidine then decitabine then DART therapy	No	No	1388	No
905390	Exome	M	24	Medulloblastoma	Cyclophosphamide, platinum, vincristine x 4	Yes	3	AML	43	45,XY,inv(3)(q21q26.2),-7[20]	7+3 then salvage MEC	Yes	Yes	598	Yes	No	442
280837	Exome	M	64	CLL	FCR x 4	No	4.3	MDS	3	45,XY,-7[17]/46,XY[3]	Azacytidine	Yes	Yes	378	Yes	Yes	139
352652	Exome	F	52	Breast	Adriamycin/cyclophosphamide followed by paclitaxel	Yes	2.5	MDS	9	46,XX,del(7)(q22q32)[8]/46,idem,del(9)(q13q22)[12]	7+3 then HiDAC x 2	Yes	No	3427	Yes	Yes	156
948493	Exome	F	66	Breast	Adriamycin/cyclophosphamide followed by paclitaxel	Yes	7.6	AML	25	46,XX,del(5)(?q22q35),+8,der(12;17)(q10;q10)[15]/ 47,idem,+10[7]	7+3 then salvage 5+2 then salvage MEC	No	Yes	90	No
206097	Exome	M	61	Rectal	FOLFIRI + bevacizumab	Yes	7	MDS	7	44~45,XY,del(5)(q13q33),add(6)(q27),-7,-17, -18,del(20)(q11.2),-22,+1~3mar[cp15]/46,XY[5]	Decitabine	No	Yes	32	No
848244	Exome	M	63	Amyloidosis	Melphalan	No	2.6	MDS	5	43~47,XY,-5,del(5)(q12q33),del(7)(q22q34), -13,del(13)(?q14?q22),-17,add(17)(p11.2)[cp20]	None	No	Yes	346	No
181523	Exome	M	65	DLBCL	R-CHOP x 6	No	3.4	MDS	3	46,XY,del(5)(q23q32)[8]/43,idem,-Y[12],-4[3],-7[12], add(12)(p11.2)[12],-13[12],add(15)(p11.2)[2],-16[12], -19[4],add(19)(p11.2)[8],-21[5],add(21)(p11.2)[7], +1~3mar[cp12]/46,XY[12]	Azacytidine	No	Yes	147	No
829970	Exome	M	64	Follicular NHL	CHOP x 4 then fludarabine x 6 then bendamustine then idealisib	No	6.8	MDS	3	45~46,XY,-5,del(5)(q13q33),-7,del(7)(q22?q34),+8, -17,add(17)(p11.2),-21,+22[cp20]	None	Yes	Yes	723	Yes	Yes	490
340326	Exome	F	62	NHL	R-CHOP	Yes	8.9	MDS	7	44~46,X,-X,add(4)(q24),add(5)(q22),add(7)(q22), del(7)(q11.2),+8,-12,add(14)(q?24),-16,-19, +1~2mar[cp16]/46,XX[4]	7+3 then salvage 5+2 then salvage decitabine	No	Yes	94	No
442618	Exome	F	68	Lymphoplasmacytoid lymphoma	Unknown	Unknown	12	AML	28	43~46,XX,-3,del(5)(q22q35),-7,add(12)(q13),-18, +1~2mar[cp19]/46,XX[1]	Decitabine	No	Yes	39	No
671392	Exome	F	50	Astrocytoma	Temozolamide x 4 years	No	4	AML	29	45,XX,-7[20]	7+3 then salvage 5+2	No	Yes	85	No
338325	Exome	F	59	NSCLC	Carboplatin/paclitaxel then gemcitabine/carboplatin	Yes	8.4	MDS/MPD	4	46,XX,del(7)(q22)[19] non-clonal:47,XX,del(7)(q22),+8[1]	Hydrea then 7+3 at progression followed by hydrea	No	Yes	649	No
307995	Exome	M	60	Peripheral T cell NHL	Cisplatin/gemcitabine then cisplatin/gemcitabine/etoposide x 6 then CHOP then R-ICE mobilization followed by BEAM autoSCT	Yes	5.9	MDS	2	46,XY,+1,der(1;7)(q10;p10)[18]/47,sl,+8[2]	Decitabine	Yes	No	1188	Yes	No	616
967645	Exome	M	55	Non-Hodgkin's Lymphoma	Fludarabine x 6 cycles	no	3.91667	AML	21	46,XY,der(3)r(3;?)(p26q29;?),del(6)(p23), add(11)(p11.2),-15,-21,+2mar[3]/ 46,idem,del(5)(?q31q35), del(7)(q11.2), -17, +mar[5]/46,idem,add(5)(q27),+21,-mar[3]/ 46,idem,der(3)add(3)(p26)add(3)(q29),-der(3)r(3;?), del(5)(q31q35),+21,-mar[2]/46,XY[7]	Decitabine x 1 cycle	No	Yes	52	No
147457	targeted	F	45	Breast	FEC x 6 cycles	Yes	1.58333	MDS	0	46,XX[20]	Allogeneic transplant (busulfan/cyclophosphamide conditioning)	Yes	Yes	662	Yes	Yes	153
438228	targeted	M	66	Non-Hodgkin's Lymphoma	FCR x 5 cycles	Yes	7.08333	MDS	3	full karyotype unknown; includes del(6q) and deletion 7	Decitabine	No	Yes	93	Unknown
477403	targeted	M	53	Non-Hodgkin's Lymphoma	Unknown regimen then R-CVP then FCR then maintenance rituximab (all cycles unknown)	No	13.6667	MDS	9	42~45,XY,t(1;13)(p31;?q32),del(5)(q13),add(6)(p25),-7, -15,del(17)(q23),add(20)(q13.1),+mar[cp14]/46,XY[6]	CLAM	Yes	Yes	405	Yes	Yes	309
489513	targeted	M	62	Non-Hodgkin's Lymphoma	Fludarabine/rituximab x 3 cycles then rituximab-HyperCVAD (A1, B1, A2, B2) then BEAM autologous transplant	No	7.41667	MDS	0	unknown	Allogeneic transplant (fludarabine/busulfan/ATG conditioning)	Yes	Yes	414	Yes	Yes	74
496983	targeted	F	69	Hodgkin Disease	MOPP x unknown cycles	Yes	17.1667	MDS	3	46,XX,del(5)(q22q35),del(20)(q11.2)[7]/ 46,idem,del(7)(q22)[11]/46,XX[2]	Lenolidamide	No	Yes	2432	No
574214	targeted	F	48	Breast; Thyroid	Thyroid: radioactive iodine. Breast: adriamycin/cyclophosphamide x 4 cycles then paclitaxel x 4 cycles then autologous transplant (melphalan, etoposide, cyclophosphamide conditioning); trastuzumab	Yes	8.5	MDS	5	45,XX,inv(1)(p13q24),-3,der(5)t(3;5)(q21;q23)[2] / 43,XX,inv(1)(q21;q23),der(5)t(6;15)(p22;q21), ?add(11)(p11.2),der(12)t(12;14)(p11.2;q11;2)-14,-15, der(18)t(11;18)(p12;q22)[15] / 44,idem,+mar[3] / 46,XX[1]	Decitabine x 1 cycle	Yes	Yes	677	Yes	Yes	483
574462	targeted	F	72	Breast	Adriamycin/cyclophosphamide/taxotere and trastuzumab	No	4.16667	MDS	1	full karyotype unknown; includes deletion 7	ATG/cyclosporine	No	Yes	859	Yes	Yes	202
577647	targeted	M	66	Esophageal	Includes cisplatin and 5-fluorouracil	Yes	4.58333	AML	28	unknown	7+3	No	Yes	73	No
646473	targeted	F	67	Breast	Cyclophosphamide/adriamycin/5-fluorouracil then autologous transplant (unknown conditioning)	No	15	MDS	6	43~46,XX,-3,del(5)(q12q33),-7,-12,add(12)(p11.2), add(14)(q32),add(20)(p11.2),+1-2mar[cp21]	Azacytidine/G-CSF/plerixaflor	No	Yes	375	Yes	Yes	42
678913	targeted	M	49	Non-Hodgkin's Lymphoma	Fludarabine/rituximab x 6 cycles then R-CVP x unknown cycles then cycylophosphamide/fludarabine x 2 cycles	No	2	MDS	8	46,XY[18], 46,XY,t(1:11)(q44q14),t(4;10)(q35;q23)[1], 47,XY,del(1)(p32),der(3)t(1;3)(q21;q29),-4,-10, add(10)(q24),-11,der(12)t(4;12)(q12;q24.1),-17,+4mar[1]	Allogeneic transplant (cyclophosphamide/TBI conditioning)	Yes	No	1990	Yes	No	1107
769200	targeted	F	18	Ewing Sarcoma	Unknown regimen	Yes	1.83333	MDS	2	46,XX,t(11;16)(q23;p13.3)[20]	Decitabine x 2 cycles	Yes	No	2016	Yes	No	1842
808486	targeted	M	59	Non-Hodgkin's Lymphoma	CHOP x 6 cycles	No	21.0833	AML	37	46,XY[20]	7+3	Yes	No	1677	Yes	Yes	398
841971	targeted	F	44	Ovarian	Carboplatin/paclitaxel/bevacizumab x 6 cycles then 6 cycles of carboplatin/paclitaxel	No	4.16667	MDS	9	Clone 1: 46,XX,-2,del(5)(q15q33),add(10)(q26), +der(13)t(?2;13)(p10;q10)[1]/Clone 2: 61,XX,-X,-2,-2,-3, -4,del(5)x2,-7,add(10)x2,-12,+13,+der(13)x2,-14,-15, add(15)(p11.2),-16,-17,-18,-20,+21,+22[15]/Clone 3: 61,idem,der(7)t(?;7)(?;p?13)[3]/ Clone 4: 46,XX[1]	Azacytidine x 5 cycles	No	Yes	373	No
857322	targeted	F	68	Breast	FEC x unknown cycles then paclitaxel/cyclophosphamide x unknown cycles	Yes	1.83333	AML	90	+4,t(10;11)	7+3	No	No	578	Yes	No	542
947768	targeted	F	61	Hodgkin Disease	MOPP x unknown cycles ; ABVD x 6 cycles	Yes	13.5833	MDS	0	unknown	Lenolidamide	No	Yes	531	No
155833	targeted	M	77	Hodgkin Disease	Steroids/vincristine for ITP. Later rituximab and cladribine for Hodgkin's Disease	Yes	16.0833	MDS	2	47,XY,-10,+2mar[1]/45,XY,inv(1)(p12q31), t(2;18)(q11.2;p11.3),-6,add(12)(q24.3)[1]/46,XY[18]	R-cladribine	No	Yes	244	No
684949	targeted	M	65	CLL; Lung	Chlorambucil then fludarabine x 6 cycles then autologous transplant (TBI, cyclophosphamide, etoposide conditioning)	Yes	11.8333	MDS	2	46,XY,t(2;5)(q35;q11.2),t(11;16)(q23;q24). del(13)(q14q22)[14] / 46,XY,t(7;16)(q11.1;q24),del(13)[2] /46,XY[1]45,X,-Y[2]/ 46,XY,add(1)(q32)[1] NONCLONAL	Lenolidamide x 5 cycles	No	Yes	2341	No	Unknown
915692	targeted	F	54	Breast	No chemotherapy	Yes	9.25	AML	44	del(5)(q13q33)	7+3+3 followed by 5+2+2	Yes x 2	Yes	170	No
996837	targeted	M	72	Prostate	No chemotherapy	Yes	3.08333	AML	47	46,XY,t(6;9)(p23;q34)[2]/46,idem,del(11)(q23q24)[7]/ 46,idem,del(11)(q23q24),add(1)(p36.3)[11]	7+3	No	Yes	429	Yes	Yes	191
Latency is from the diagnosis of the original disease to the diagnosis of t-AML/t-MDS. Percentage of blasts in the bone marrow at diagnosis of t-AML/t-MDS is shown.
CR: complete response; CRi: complete response without blood count recovery; DFS: disease-free survival; OS: overall survival;
HSCT: hematopoietic stem cell transplant; UPN: unidentified patient number
AML: acute myeloid leukemia; CLL: chronic lymphocytic leukemia; DLBCL: diffuse large B cell lymphoma; MPGN: membranoproliferative glomerulonephritis;
NHL: non-Hodgkin's lymphoma; NSCLC: non-small cell lung cancer; SCC: squamous cell cancer; SLL: small lymphocytic lymphoma
Chemotherapy regimens are as follows:
5+2+2: five days of cytarabine with two days of anthracycline and etoposide
5+2: five days of cytarabine with two days of anthracycline
7+3: seven days of cytarabine with three days of anthracycline
7+3+3: seven days of cytarabine with three days of anthracycline and etoposide
ABVD: doxorubicin, bleomycin, vinblastine, dacarbazine
ATG: anti-thymocyte globulin
BEAC or BEAM: BCNU, etoposide, cytarabine, and cyclophosphamide or melphalan
BEC: BCNU, etoposide, cyclophosphamide
BEP: bleomycin, etoposide, cisplatin
BR: Bendamustine, rituximab
CAF: cyclophosphamide, doxorubicn, 5-flurouracil
CHOP: cyclophosphamide, vincristine, doxorubicin, prednisone
CLAG: cladribine, high-dose cytarabine, and G-CSF
CLAM: cladribine, high-dose cytarabine, G-CSF, and mitoxantrone
C-MOPP: cyclophosphamide, vincristine, procarbazine, prednisone
COP or CVP: cyclophosphamide, vincristine, prednisone
DA-EPOCH: dose adjusted etoposide, cyclophosphamide, vincristine, doxorubicin, prednisone
DART: dual-affinity retargeting
DHAP: dexamethasone, cytarabine, cisplatin
EAR: etoposide, cytarabine, rituximab
ESHAP: etoposide, methylprednisolone, cytarabine, cisplatin
FCR: fludarabine, cyclophosphamide, rituximab
FEC: 5-FU, epirubicin, cyclophosphamide
FLAG: fludarabine, high-dose cytarabine, G-CSF
FOLFIRI: 5-FU, irinotecan, leucovorin
FOLFOX/XELOX: 5-FU or Xeloda, oxaliplatin
FMD: fludarabine, mitoxantrone, dexamethasone
GCSF: granulocyte colony-stimulating factor
GVD: gemcitabine, vinorelbine, liposomal doxorubicin
HiDaC: high-dose ara-C
Hydrea: hydroxyurea
Hyper CVAD: includes cyclophosphamide, vincristine, doxorubicin, dexamethasone, cytarabine, mesna, methotrexate
ICE: ifosfamide, carboplatin, etoposide
IFN: interferon
MCHOP: methotrexate, cyclophosphamide, vincristine, doxorubicin, prednisone
MEC: mitoxantrone, etoposide, intermediate dose Ara-C
MOPP: nitrogen mustard, vincristine, procarbazine, prednisone
MTX: methotrexate
R: rituximab
TAC: docetaxel, doxorubicin, cyclophosphamide
TBI: total body irradiation
TCH: docetaxel, carboplatin, traztuzumab
VAD: vincristine, doxorubicin, dexamethasone
VIP: etoposide, ifosfamide, cisplatin
